# Supplementary material for: Predicting left ventricular contractile function via Gaussian process emulation in aortic-banded rats
Source: Philos Trans A Math Phys Eng Sci. 2020 May 25;378(2173):20190334. doi: 10.1098/rsta.2019.0334 (PMC7287330; doi:10.1098/rsta.2019.0334)
Supplement: text_figures_tables.zip [file rsta20190334supp2.zip]

Archive with 24 entries (18 files):
- rsta-2019-0334-File003/
- rsta-2019-0334-File003/text_figures_tables/
- rsta-2019-0334-File003/text_figures_tables/ref.bib
- rsta-2019-0334-File003/text_figures_tables/RSTA_Author_tex.tex
- rsta-2019-0334-File003/text_figures_tables/tables.tex
- rsta-2019-0334-File003/text_figures_tables/figures/
- rsta-2019-0334-File003/text_figures_tables/figures/1.pdf
- rsta-2019-0334-File003/text_figures_tables/figures/2.pdf
- rsta-2019-0334-File003/text_figures_tables/figures/3.pdf
- rsta-2019-0334-File003/text_figures_tables/figures/4.pdf
- rsta-2019-0334-File003/text_figures_tables/figures/5.pdf
- rsta-2019-0334-File003/__MACOSX/
- rsta-2019-0334-File003/__MACOSX/._text_figures_tables
- rsta-2019-0334-File003/__MACOSX/text_figures_tables/
- rsta-2019-0334-File003/__MACOSX/text_figures_tables/._figures
- rsta-2019-0334-File003/__MACOSX/text_figures_tables/._ref.bib
- rsta-2019-0334-File003/__MACOSX/text_figures_tables/._RSTA_Author_tex.tex
- rsta-2019-0334-File003/__MACOSX/text_figures_tables/._tables.tex
- rsta-2019-0334-File003/__MACOSX/text_figures_tables/figures/
- rsta-2019-0334-File003/__MACOSX/text_figures_tables/figures/._1.pdf
- rsta-2019-0334-File003/__MACOSX/text_figures_tables/figures/._2.pdf
- rsta-2019-0334-File003/__MACOSX/text_figures_tables/figures/._3.pdf
- rsta-2019-0334-File003/__MACOSX/text_figures_tables/figures/._4.pdf
- rsta-2019-0334-File003/__MACOSX/text_figures_tables/figures/._5.pdf
