# Supplementary material for: Predicting left ventricular contractile function via Gaussian process emulation in aortic-banded rats
Source: Philos Trans A Math Phys Eng Sci. 2020 May 25;378(2173):20190334. doi: 10.1098/rsta.2019.0334 (PMC7287330; doi:10.1098/rsta.2019.0334)
Supplement: text_figures_tables.zip [file rsta20190334supp2.zip › rsta-2019-0334-File003/text_figures_tables/ref.bib]

@article{Camacho2016,
author = {Camacho, Paula and Fan, Huimin and Liu, Zhongmin and He, Jia-Qiang},
journal = {Am. J. Cardiovasc. Dis.},
number = {3},
pages = {70--80},
pmid = {27679742},
publisher = {e-Century Publishing Corporation},
title = {{Small mammalian animal models of heart disease.}},
volume = {6},
year = {2016}
}

@article{Strocchi2020,
title = "Simulating ventricular systolic motion in a four-chamber heart model with spatially varying robin boundary conditions to model the effect of the pericardium",
journal = "Journal of Biomechanics",
volume = "101",
pages = "109645",
year = "2020",
issn = "0021-9290",
doi = "https://doi.org/10.1016/j.jbiomech.2020.109645",
author = "Marina Strocchi and Matthias A.F. Gsell and Christoph M. Augustin and Orod Razeghi and Caroline H. Roney and Anton J. Prassl and Edward J. Vigmond and Jonathan M. Behar and Justin S. Gould and Christopher A. Rinaldi and Martin J. Bishop and Gernot Plank and Steven A. Niederer"
}

@article{Oakley2004,
 author = {Jeremy E. Oakley and Anthony O'Hagan},
 journal = {Journal of the Royal Statistical Society. Series B (Statistical Methodology)},
 number = {3},
 pages = {751--769},
 publisher = {[Royal Statistical Society, Wiley]},
 title = {Probabilistic Sensitivity Analysis of Complex Models: A Bayesian Approach},
 volume = {66},
 year = {2004}
}

@article{Salter2016,
author = {Salter, James M. and Williamson, Daniel},
title = {A comparison of statistical emulation methodologies for multi-wave calibration of environmental models},
journal = {Environmetrics},
volume = {27},
number = {8},
pages = {507-523},
year = {2016}
}

@article{Lee2017,
author = {Lee, Kyuho and Hwang, Hye Jeong and Kim, Ok Soo and Oh, Young Jun},
doi = {10.1007/s00540-016-2278-y},
journal = {J. Anesth.},
number = {1},
pages = {18--24},
publisher = {Springer Tokyo},
title = {{Assessment of dexmedetomidine effects on left ventricular function using pressure–volume loops in rats}},
volume = {31},
year = {2017}
}
@article{Gao1995,
author = {Gao, W D and Atar, D and Backx, P H and Marban, E},
doi = {10.1161/01.res.76.6.1036},
journal = {Circ. Res.},
number = {6},
pages = {1036--48},
pmid = {7758158},
title = {{Relationship between intracellular calcium and contractile force in stunned myocardium. Direct evidence for decreased myofilament Ca2+ responsiveness and altered diastolic function in intact ventricular muscle}},
volume = {76},
year = {1995}
}
@article{Rosenfeld1985,
author = {Rosenfeld, S S and Taylor, E W},
journal = {J. Biol. Chem.},
number = {1},
pages = {252--61},
title = {{Kinetic studies of calcium binding to regulatory complexes from skeletal muscle}},
volume = {260},
year = {1985}
}
@article{Omens1993,
author = {Omens, Jeffrey H. and MacKenna, Deidre A. and McCulloch, Andrew D.},
doi = {10.1016/0021-9290(93)90030-I},
journal = {J. Biomech.},
number = {6},
pages = {665--676},
publisher = {Elsevier},
title = {{Measurement of strain and analysis of stress in resting rat left ventricular myocardium}},
volume = {26},
year = {1993}
}
@article{Patten2009,
author = {Patten, Richard D. and Hall-Porter, Monica R.},
doi = {10.1161/CIRCHEARTFAILURE.108.839761},
journal = {Circ. Hear. Fail.},
number = {2},
pages = {138--144},
title = {{Small Animal Models of Heart Failure}},
volume = {2},
year = {2009}
}
@article{Westerhof1991,
author = {Westerhof, N. and Elzinga, G.},
doi = {10.1152/ajpregu.1991.261.1.R126},
journal = {Am. J. Physiol. Integr. Comp. Physiol.},
number = {1},
pages = {R126--R133},
title = {{Normalized input impedance and arterial decay time over heart period are independent of animal size}},
volume = {261},
year = {1991}
}
@article{Westerhof1971,
   Author="Westerhof, N.  and Elzinga, G.  and Sipkema, P. ",
   Title="{{A}n artificial arterial system for pumping hearts}",
   Journal="J. Appl. Physiol.",
   Year="1971",
   Volume="31",
   Number="5",
   Pages="776--781",
   Month="Nov"
}
@article{Henkel2008,
author = {Henkel, Danielle M. and Redfield, Margaret M. and Weston, Susan A. and Gerber, Yariv and Roger, Véronique L.},
doi = {10.1161/CIRCHEARTFAILURE.107.743146},
journal = {Circ. Hear. Fail.},
number = {2},
pages = {91--97},
title = {{Death in Heart Failure}},
volume = {1},
year = {2008}
}
@article{Bovendeerd2009,
author = {Bovendeerd, Peter H. M. and Kroon, Wilco and Delhaas, Tammo},
doi = {10.1152/ajpheart.01334.2008},
journal = {Am. J. Physiol. Circ. Physiol.},
number = {3},
pages = {H1058--H1068},
publisher = {American Physiological Society},
title = {{Determinants of left ventricular shear strain}},
volume = {297},
year = {2009}
}
@article{Blanchard1999,
author = {Blanchard, E and Seidman, C and Seidman, J G and LeWinter, M and Maughan, D},
doi = {10.1161/01.res.84.4.475},
journal = {Circ. Res.},
number = {4},
pages = {475--83},
title = {{Altered crossbridge kinetics in the alphaMHC403/+ mouse model of familial hypertrophic cardiomyopathy}},
volume = {84},
year = {1999}
}
@article{Owan2006,
author = {Owan, Theophilus E. and Hodge, David O. and Herges, Regina M. and Jacobsen, Steven J. and Roger, Veronique L. and Redfield, Margaret M.},
doi = {10.1056/NEJMoa052256},
journal = {N. Engl. J. Med.},
number = {3},
pages = {251--259},
publisher = {Massachusetts Medical Society},
title = {{Trends in Prevalence and Outcome of Heart Failure with Preserved Ejection Fraction}},
volume = {355},
year = {2006}
}
@article{Nemeth2016,
author = {N{\'{e}}meth, Bal{\'{a}}zs Tam{\'{a}}s and M{\'{a}}ty{\'{a}}s, Csaba and Ol{\'{a}}h, Attila and Lux, {\'{A}}rp{\'{a}}d and Hidi, L{\'{a}}szl{\'{o}} and Ruppert, Mih{\'{a}}ly and Kellermayer, Dalma and K{\"{o}}k{\'{e}}ny, G{\'{a}}bor and Szab{\'{o}}, G{\'{a}}bor and Merkely, B{\'{e}}la and Radovits, Tam{\'{a}}s},
doi = {10.1038/srep37166},
journal = {Sci. Rep.},
publisher = {Nature Publishing Group},
title = {{Cinaciguat prevents the development of pathologic hypertrophy in a rat model of left ventricular pressure overload}},
volume = {6},
year = {2016}
}
@article{Kobayashi1996,
author = {Kobayashi, S and Yano, M and Kohno, M and Obayashi, M and Hisamatsu, Y and Ryoke, T and Ohkusa, T and Yamakawa, K and Matsuzaki, M},
doi = {10.1161/01.cir.94.12.3362},
journal = {Circulation},
number = {12},
pages = {3362--8},
pmid = {8989152},
title = {{Influence of aortic impedance on the development of pressure-overload left ventricular hypertrophy in rats}},
volume = {94},
year = {1996}
}
@article{Niederer2006,
author = {Niederer, S. A. and Hunter, P. J. and Smith, N. P.},
doi = {10.1529/biophysj.105.069534},
journal = {Biophys. J.},
number = {5},
pages = {1697--1722},
publisher = {Biophysical Society},
title = {{A quantitative analysis of cardiac myocyte relaxation: A simulation study}},
volume = {90},
year = {2006}
}
@article{Sato1990,
author = {Sato, F and Isoyama, S and Takishima, T},
doi = {10.1161/01.hyp.16.1.26},
journal = {Hypertension},
number = {1},
pages = {26--34},
pmid = {2142125},
title = {{Normalization of impaired coronary circulation in hypertrophied rat hearts.}},
volume = {16},
year = {1990}
}
@article{Toledo2017,
author = {Toledo, Camilo and Andrade, David C. and Lucero, Claudia and Arce-Alvarez, Alexis and D{\'{i}}az, Hugo S. and Aliaga, Valent{\'{i}}n and Schultz, Harold D. and Marcus, Noah J. and Manr{\'{i}}quez, M{\'{o}}nica and Fa{\'{u}}ndez, Marcelo and {Del Rio}, Rodrigo},
doi = {10.1113/JP273558},
journal = {J. Physiol.},
number = {8},
pages = {2479--2495},
publisher = {Blackwell Publishing Ltd},
title = {{Cardiac diastolic and autonomic dysfunction are aggravated by central chemoreflex activation in heart failure with preserved ejection fraction rats}},
volume = {595},
year = {2017}
}
@article{Chang2015,
author = {Chang, Ru Wen and Chang, Chun Yi and Wu, Ming Shiou and Yu, Hsi Yu and Luo, Jian Ming and Chen, Yih Sharng and Lin, Fang Yue and Lai, Liang Chuan and Wang, Chih Hsien and Chang, Kuo Chu},
doi = {10.1038/srep17293},
journal = {Sci. Rep.},
publisher = {Nature Publishing Group},
title = {{Systolic aortic pressure-time area is a useful index describing arterial wave properties in rats with diabetes}},
volume = {5},
year = {2015}
}
@article{chang2015b,
    author = {Chang, Eugene T Y AND Strong, Mark AND Clayton, Richard H},
    journal = {PLOS ONE},
    publisher = {Public Library of Science},
    title = {Bayesian Sensitivity Analysis of a Cardiac Cell Model Using a Gaussian Process Emulator},
    year = {2015},
    month = {06},
    volume = {10},
    pages = {1--20},
    number = {6},
    doi = {10.1371/journal.pone.0130252}
}
@article{Land2015,
author = {Land, Sander and Niederer, Steven A. and Lamata, Pablo and Smith, Nicolas P.},
doi = {10.1109/TBME.2014.2373399},
journal = {IEEE Trans. Biomed. Eng.},
number = {3},
pages = {939--947},
publisher = {IEEE Computer Society},
title = {{Improving the stability of cardiac mechanical simulations}},
volume = {62},
year = {2015}
}
@article{Stuyvers2002,
author = {Stuyvers, Bruno D. and McCulloch, Andrew D. and Guo, Jiqing and Duff, Henry J. and {Ter Keurs}, Henk E.D.J.},
doi = {10.1113/jphysiol.2002.024430},
journal = {J. Physiol.},
number = {3},
pages = {817--830},
title = {{Effect of stimulation rate, sarcomere length and Ca2+ on force generation by mouse cardiac muscle}},
volume = {544},
year = {2002}
}
@article{Lamata2011,
author = {Lamata, Pablo and Niederer, Steven and Nordsletten, David and Barber, David C. and Roy, Ishani and Hose, D. Rod and Smith, Nic},
doi = {10.1016/j.media.2011.06.010},
journal = {Med. Image Anal.},
number = {6},
pages = {801--813},
title = {{An accurate, fast and robust method to generate patient-specific cubic Hermite meshes}},
volume = {15},
year = {2011}
}
@article{Zuckerman1989,
author = {Zuckerman, B. D. and Yin, F. C.},
doi = {10.1152/ajpheart.1989.257.2.H553},
journal = {Am. J. Physiol. Circ. Physiol.},
number = {2},
pages = {H553--H562},
title = {{Aortic impedance and compliance in hypertensive rats}},
volume = {257},
year = {1989}
}
@article{Backx1995,
author = {Backx, P. H. and Gao, W D and Azan-Backx, M D and Marban, E},
doi = {10.1085/jgp.105.1.1},
journal = {J. Gen. Physiol.},
number = {1},
pages = {1--19},
title = {{The relationship between contractile force and intracellular [Ca2+] in intact rat cardiac trabeculae}},
volume = {105},
year = {1995}
}
@article{Tikunova2004,
author = {Tikunova, Svetlana B. and Davis, Jonathan P.},
doi = {10.1074/jbc.M405413200},
journal = {J. Biol. Chem.},
number = {34},
pages = {35341--35352},
title = {{Designing calcium-sensitizing mutations in the regulatory domain of cardiac troponin C}},
volume = {279},
year = {2004}
}
@article{Niederer2009,
author = {Niederer, Steven A. and Smith, Nicolas P.},
doi = {10.1371/journal.pcbi.1000371},
editor = {Nash, Martyn},
journal = {PLoS Comput. Biol.},
number = {4},
pages = {e1000371},
publisher = {Public Library of Science},
title = {{The Role of the Frank–Starling Law in the Transduction of Cellular Work to Whole Organ Pump Function: A Computational Modeling Analysis}},
volume = {5},
year = {2009}
}
@article{Lamata2014,
author = {Lamata, Pablo and Sinclair, Matthew and Kerfoot, Eric and Lee, Angela and Crozier, Andrew and Blazevic, Bojan and Land, Sander and Lewandowski, Adam J. and Barber, David and Niederer, Steve and Smith, Nic},
doi = {10.1098/rsif.2013.1023},
journal = {J. R. Soc. Interface},
number = {91},
publisher = {Royal Society},
title = {{An automatic service for the personalization of ventricular cardiac meshes}},
volume = {11},
year = {2014}
}
@article{Schunkert1995,
author = {Schunkert, H and Weinberg, E O and Bruckschlegel, G and Riegger, A J and Lorell, B H},
doi = {10.1172/JCI118346},
journal = {J. Clin. Invest.},
number = {6},
pages = {2768--2774},
title = {{Alteration of growth responses in established cardiac pressure overload hypertrophy in rats with aortic banding}},
volume = {96},
year = {1995}
}
@article{Gattoni2016,
author = {Gattoni, Sara and R{\o}e, {\AA}smund Treu and Frisk, Michael and Louch, William E. and Niederer, Steven A. and Smith, Nicolas P.},
doi = {10.1113/JP272011},
journal = {J. Physiol.},
number = {15},
pages = {4193--4224},
publisher = {Blackwell Publishing Ltd},
title = {{The calcium–frequency response in the rat ventricular myocyte: an experimental and modelling study}},
volume = {594},
year = {2016}
}
@article{Kreutziger2011,
author = {Kreutziger, Kareen L. and Piroddi, Nicoletta and McMichael, Jonathan T. and Tesi, Chiara and Poggesi, Corrado and Regnier, Michael},
doi = {10.1016/j.yjmcc.2010.10.025},
journal = {J. Mol. Cell. Cardiol.},
number = {1},
pages = {165--174},
title = {{Calcium binding kinetics of troponin C strongly modulate cooperative activation and tension kinetics in cardiac muscle}},
volume = {50},
year = {2011}
}
@article{Vernon2010,
author = {Vernon, Ian and Goldsteiny, Michael and Bowerz, Richard G.},
doi = {10.1214/10-BA524},
journal = {Bayesian Anal.},
number = {4},
pages = {619--670},
title = {{Galaxy formation: A Bayesian uncertainty analysis}},
volume = {5},
year = {2010}
}
@article{Palmer2004,
author = {Palmer, Bradley M and Fishbaugher, David E and Schmitt, Joachim P and Wang, Yuan and Alpert, Norman R and Seidman, Christine E and Seidman, J G and Vanburen, Peter and Maughan, David W},
doi = {10.1152/ajpheart.01015.2003.-The},
journal = {Am J Physiol Hear. Circ Physiol},
pages = {91--99},
title = {{Differential cross-bridge kinetics of FHC myosin mutations R403Q and R453C in heterozygous mouse myocardium}},
volume = {287},
year = {2004}
}
@article{Yin1980,
author = {Yin, F C and Spurgeon, H A and Weisfeldt, M L and Lakatta, E G},
doi = {10.1161/01.res.46.2.292},
journal = {Circ. Res.},
number = {2},
pages = {292--300},
title = {{Mechanical properties of myocardium from hypertrophied rat hearts. A comparison between hypertrophy induced by senescence and by aortic banding}},
volume = {46},
year = {1980}
}
@article{Liu2014,
author = {Liu, Jiaming and Han, Pengfei and Xiao, Ying and Liu, Jiani and {James Kang}, Y and Jm, Liu and Jn, Liu},
doi = {10.1152/ajpheart.00990.2013.-A},
journal = {Am J Physiol Hear. Circ Physiol},
pages = {987--995},
title = {{A novel knot method for individually measurable aortic constriction in rats}},
volume = {307},
year = {2014}
}
@article{Roe2017,
author = {R{\o}e, {\AA}smund T. and Aronsen, Jan Magnus and Sk{\aa}rdal, Kristine and Hamdani, Nazha and Linke, Wolfgang A. and Danielsen, H{\aa}vard E. and Sejersted, Ole M. and Sjaastad, Ivar and Louch, William E.},
doi = {10.1093/cvr/cvx087},
journal = {Cardiovasc. Res.},
number = {10},
pages = {1161--1172},
publisher = {Oxford University Press},
title = {{Increased passive stiffness promotes diastolic dysfunction despite improved Ca2+ handling during left ventricular concentric hypertrophy}},
volume = {113},
year = {2017}
}
@article{Schunkert1990,
author = {Schunkert, H and Dzau, V J and Tang, S S and Hirsch, A T and Apstein, C S and Lorell, B H},
doi = {10.1172/JCI114924},
journal = {J. Clin. Invest.},
number = {6},
pages = {1913--1920},
title = {{Increased rat cardiac angiotensin converting enzyme activity and mRNA expression in pressure overload left ventricular hypertrophy. Effects on coronary resistance, contractility, and relaxation}},
volume = {86},
year = {1990}
}
@article{Land2012b,
author = {Land, Sander and Niederer, Steven A. and Smith, Nicolas P.},
doi = {10.1109/TBME.2011.2112359},
journal = {IEEE Trans. Biomed. Eng.},
number = {5},
pages = {1219--1228},
title = {{Efficient computational methods for strongly coupled cardiac electromechanics}},
volume = {59},
year = {2012}
}

@article{Ioannou2009,
author = {Ioannou, Christos V. and Morel, Denis R. and Katsamouris, Asterios N. and Katranitsa, Sofia and Startchik, Irena and Kalangos, Afksentios and Westerhof, Nico and Stergiopulos, Nikos},
doi = {10.1159/000194272},
journal = {J. Vasc. Res.},
number = {5},
pages = {417--425},
title = {{Left ventricular hypertrophy induced by reduced aortic compliance}},
volume = {46},
year = {2009}
}
@article{Olah2015,
author = {Ol{\'{a}}h, Attila and N{\'{e}}meth, Bal{\'{a}}zs Tam{\'{a}}s and M{\'{a}}ty{\'{a}}s, Csaba and Horv{\'{a}}th, Eszter M{\'{a}}ria and Hidi, L{\'{a}}szl{\'{o}} and Birtalan, Ede and Kellermayer, Dalma and Ruppert, Mih{\'{a}}ly and Merkely, Gergo and Szab{\'{o}}, G{\'{a}}bor and Merkely, B{\'{e}}la and Radovits, Tam{\'{a}}s},
doi = {10.1016/j.ijcard.2014.12.045},
journal = {Int. J. Cardiol.},
number = {C},
pages = {258--266},
publisher = {Elsevier Ireland Ltd},
title = {{Cardiac effects of acute exhaustive exercise in a rat model}},
volume = {182},
year = {2015}
}
@article{Rice2008,
author = {Rice, John Jeremy and Wang, Fei and Bers, Donald M. and {De Tombe}, Pieter P.},
doi = {10.1529/biophysj.107.119487},
journal = {Biophys. J.},
number = {5},
pages = {2368--2390},
publisher = {Biophysical Society},
title = {{Approximate model of cooperative activation and crossbridge cycling in cardiac muscle using ordinary differential equations}},
volume = {95},
year = {2008}
}
@article{Ku2014,
author = {Ku, Hui Chun and Su, Ming Jai},
doi = {10.1371/journal.pone.0085634},
journal = {PLoS One},
number = {1},
title = {{DPP4 deficiency preserved cardiac function in abdominal aortic banding rats}},
volume = {9},
year = {2014}
}
@article{Conceicao2016,
author = {Concei{\c{c}}{\~{a}}o, G. and Heinonen, I. and Louren{\c{c}}o, A. P. and Duncker, D. J. and Falc{\~{a}}o-Pires, I.},
doi = {10.1007/s12471-016-0815-9},
journal = {Netherlands Hear. J.},
number = {4},
pages = {275--286},
title = {{Animal models of heart failure with preserved ejection fraction}},
volume = {24},
year = {2016}
}
@article{Andrianakis2015,
author = {Andrianakis, Ioannis and Vernon, Ian R. and McCreesh, Nicky and McKinley, Trevelyan J. and Oakley, Jeremy E. and Nsubuga, Rebecca N. and Goldstein, Michael and White, Richard G.},
doi = {10.1371/journal.pcbi.1003968},
editor = {Wu, Hulin},
journal = {PLoS Comput. Biol.},
number = {1},
pages = {e1003968},
publisher = {Public Library of Science},
title = {{Bayesian History Matching of Complex Infectious Disease Models Using Emulation: A Tutorial and a Case Study on HIV in Uganda}},
volume = {11},
year = {2015}
}
@article{Houser2012,
author = {Houser, Steven R. and Margulies, Kenneth B. and Murphy, Anne M. and Spinale, Francis G. and Francis, Gary S. and Prabhu, Sumanth D. and Rockman, Howard A. and Kass, David A. and Molkentin, Jeffery D. and Sussman, Mark A. and Koch, Walter J.},
doi = {10.1161/RES.0b013e3182582523},
journal = {Circ. Res.},
number = {1},
pages = {131--150},
title = {{Animal Models of Heart Failure}},
volume = {111},
year = {2012}
}
@article{Ruppert2016,
author = {Ruppert, Mih{\'{a}}ly and Korkmaz-Ic{\"{o}}z, Sevil and Li, Shiliang and N{\'{e}}meth, Bal{\'{a}}zs Tam{\'{a}}s and Heged{\'{u}}s, P{\'{e}}ter and Brlecic, Paige and M{\'{a}}ty{\'{a}}s, Csaba and Zorn, Markus and Merkely, B{\'{e}}la and Karck, Matthias and Radovits, Tam{\'{a}}s and Szab{\'{o}}, G{\'{a}}bor},
doi = {10.1152/ajpheart.00085.2016.-Pressure},
journal = {Am J Physiol Hear. Circ Physiol},
pages = {592--603},
title = {{Myocardial reverse remodeling after pressure unloading is associated with maintained cardiac mechanoenergetics in a rat model of left ventricular hypertrophy}},
volume = {311},
year = {2016}
}
@article{Adelborg2017,
author = {Adelborg, Kasper and Sz{\'{e}}pligeti, Szimonetta and Sundb{\o}ll, Jens and Horv{\'{a}}th-Puh{\'{o}}, Erzs{\'{e}}bet and Henderson, Victor W. and Ording, Anne and Pedersen, Lars and S{\o}rensen, Henrik Toft},
doi = {10.1161/STROKEAHA.116.016022},
journal = {Stroke},
number = {5},
pages = {1161--1168},
title = {{Risk of Stroke in Patients With Heart Failure}},
volume = {48},
year = {2017}
}
@article{Coveney2018,
author = {Coveney, Sam and Clayton, Richard H.},
doi = {10.1016/J.PBIOMOLBIO.2018.08.001},
journal = {Prog. Biophys. Mol. Biol.},
pages = {43--58},
publisher = {Pergamon},
title = {{Fitting two human atrial cell models to experimental data using Bayesian history matching}},
volume = {139},
year = {2018}
}
@article{Lin2004,
author = {Lin, Yi-Tsen and Tseng, Yung-Zu and Chang, Kuo-Chu},
doi = {10.1177/153537020422901008},
journal = {Exp. Biol. Med.},
number = {10},
pages = {1038--1045},
title = {{Aminoguanidine Prevents Fructose-Induced Arterial Stiffening in Wistar Rats: Aortic Impedance Analysis}},
volume = {229},
year = {2004}
}
@article{Vernon2018,
author = {Vernon, Ian and Liu, Junli and Goldstein, Michael and Rowe, James and Topping, Jen and Lindsey, Keith},
doi = {10.1186/s12918-017-0484-3},
journal = {BMC Syst. Biol.},
number = {1},
pages = {1},
publisher = {BioMed Central},
title = {{Bayesian uncertainty analysis for complex systems biology models: emulation, global parameter searches and evaluation of gene functions}},
volume = {12},
year = {2018}
}
@article{Stull2002,
author = {Stull, Linda B. and Leppo, Michelle K. and Marb{\'{a}}n, Eduardo and Janssen, Paul M.L.},
doi = {10.1006/jmcc.2002.2065},
journal = {J. Mol. Cell. Cardiol.},
number = {10},
pages = {1367--1376},
title = {{Physiological Determinants of Contractile Force Generation and Calcium Handling in Mouse Myocardium}},
volume = {34},
year = {2002}
}
@article{Lewalle2018,
author = {Lewalle, Alexandre and Land, Sander and Carruth, Eric and Frank, Lawrence R. and Lamata, Pablo and Omens, Jeffrey H. and McCulloch, Andrew D. and Niederer, Steven A. and Smith, Nicolas P.},
doi = {10.3389/fphys.2018.00037},
journal = {Front. Physiol.},
number = {FEB},
publisher = {Frontiers Media S.A.},
title = {{Decreasing compensatory ability of concentric ventricular hypertrophy in aortic-banded rat hearts}},
volume = {9},
year = {2018}
}
@article{Land2012a,
author = {Land, Sander and Niederer, Steven A. and Aronsen, Jan Magnus and Espe, Emil K.S. and Zhang, Lili and Louch, William E. and Sjaastad, Ivar and Sejersted, Ole M. and Smith, Nicolas P.},
doi = {10.1113/jphysiol.2012.231928},
journal = {J. Physiol.},
number = {18},
pages = {4553--4569},
title = {{An analysis of deformation-dependent electromechanical coupling in the mouse heart}},
volume = {590},
year = {2012}
}
@article{Ruppert2018,
author = {Ruppert, Mih{\'{a}}ly and Korkmaz-Ic{\"{o}}z, Sevil and Loganathan, Sivakkanan and Jiang, Weipeng and Lehmann, Lorenz and Ol{\'{a}}h, Attila and {Ali Sayour}, Alex and {Andr{\'{a}}s Barta}, B{\'{a}}lint and Merkely, B{\'{e}}la and Karck, Matthias and Radovits, Tam{\'{a}}s and Szab{\'{o}}, G{\'{a}}bor},
doi = {10.1152/ajpheart.00202.2018.-Sex},
journal = {Am J Physiol Hear. Circ Physiol},
pages = {502--511},
title = {{Pressure-volume analysis reveals characteristic sex-related differences in cardiac function in a rat model of aortic banding-induced myocardial hypertrophy}},
volume = {315},
year = {2018}
}
@article{Nordbo2014,
author = {Nordb{\o}, {\O}yvind and Lamata, Pablo and Land, Sander and Niederer, Steven and Aronsen, Jan M. and Louch, William E. and Sjaastad, Ivar and Martens, Harald and Gjuvsland, Arne B. and T{\o}ndel, Kristin and Torp, Hans and Lohezic, Maelene and Schneider, Jurgen E. and Remme, Espen W. and Smith, Nicolas and Omholt, Stig W. and Vik, Jon Olav},
doi = {10.1016/j.compbiomed.2014.07.013},
journal = {Comput. Biol. Med.},
pages = {65--75},
publisher = {Elsevier Ltd},
title = {{A computational pipeline for quantification of mouse myocardial stiffness parameters}},
volume = {53},
year = {2014}
}
@article{Davis2007,
author = {Davis, Jonathan P. and Norman, Catalina and Kobayashi, Tomoyoshi and Solaro, R. John and Swartz, Darl R. and Tikunova, Svetlana B.},
doi = {10.1529/biophysj.106.095406},
journal = {Biophys. J.},
number = {9},
pages = {3195--3206},
publisher = {Biophysical Society},
title = {{Effects of thin and thick filament proteins on calcium binding and exchange with cardiac troponin C}},
volume = {92},
year = {2007}
}
@article{Kovacs2015,
author = {Kov{\'{a}}cs, Attila and Ol{\'{a}}h, Attila and Lux, {\'{A}}rp{\'{a}}d and M{\'{a}}ty{\'{a}}s, Csaba and N{\'{e}}meth, Tam{\'{a}}s and Kellermayer, Dalma and Ruppert, Mih{\'{a}}ly and T{\"{o}}r{\"{o}}k, Marianna and Szab{\'{o}}, Lilla and Meltzer, Anna and Assabiny, Alexandra and Birtalan, Ede and Merkely, B{\'{e}}la and Radovits, Tam{\'{a}}s},
doi = {10.1152/ajpheart.00828.2014.-Contractile},
journal = {J Physiol Hear. Circ Physiol},
pages = {743--748},
title = {{Strain and strain rate by speckle-tracking echocardiography correlate with pressure-volume loop-derived contractility indices in a rat model of athlete's heart}},
volume = {308},
year = {2015}
}
@article{Gao1994,
author = {Gao, W D and Backx, P H and Azan-Backx, M and Marban, E},
doi = {10.1161/01.res.74.3.408},
journal = {Circ. Res.},
number = {3},
pages = {408--15},
title = {{Myofilament Ca2+ sensitivity in intact versus skinned rat ventricular muscle.}},
volume = {74},
year = {1994}
}
@article{Gattoni2017,
author = {Gattoni, Sara and R{\o}e, {\AA}smund Treu and Aronsen, Jan Magnus and Sjaastad, Ivar and Louch, William E. and Smith, Nicolas P. and Niederer, Steven A.},
doi = {10.1113/JP273879},
journal = {J. Physiol.},
number = {12},
pages = {3867--3889},
publisher = {Blackwell Publishing Ltd},
title = {{Compensatory and decompensatory alterations in cardiomyocyte Ca2+ dynamics in hearts with diastolic dysfunction following aortic banding}},
volume = {595},
year = {2017}
}
@article{Levy1988,
author = {Levy, B I and Michel, J B and Salzmann, J L and Azizi, M and Poitevin, P and Safar, M and Camilleri, J P},
doi = {10.1161/01.res.63.1.227},
journal = {Circ. Res.},
number = {1},
pages = {227--39},
title = {{Effects of chronic inhibition of converting enzyme on mechanical and structural properties of arteries in rat renovascular hypertension}},
volume = {63},
year = {1988}
}
@article{Saltelli2010,
author = {Andrea Saltelli and Paola Annoni and Ivano Azzini and Francesca Campolongo and Marco Ratto and Stefano Tarantola},
doi = {https://doi.org/10.1016/j.cpc.2009.09.018},
journal = {Computer Physics Communications},
number = {2},
pages = {259--270},
title = {{Variance based sensitivity analysis of model output. Design and estimator for the total sensitivity index}},
volume = {181},
year = {2010}
}
@phdthesis{Loot2005,
    title = "Therapeutic perspectives of Angiotensin-(1-7) in heart failure",
    keywords = "Proefschriften (vorm), Hartzwakte, Angiotensinen, cardiologie",
    author = "Loot, {Annemarieke Elisabeth}",
    school = "University of Groningen",
    year = "2005",
}
@book{Bishop2006,
 author = {Bishop, Christopher M.},
 title = {Pattern Recognition and Machine Learning (Information Science and Statistics)},
 year = {2006},
 isbn = {0387310738},
 publisher = {Springer-Verlag},
 address = {Berlin, Heidelberg},
}
@book{Rasmussen2005,
 author = {Rasmussen, Carl Edward and Williams, Christopher K. I.},
 title = {Gaussian Processes for Machine Learning (Adaptive Computation and Machine Learning)},
 year = {2005},
 isbn = {026218253X},
 publisher = {The MIT Press},
}
@misc{Bhf2019,
  title = {Bhf.org.uk. (2019). {H}eart and Circulatory Diseases Statistics 2019},
  howpublished = {\url{https://www.bhf.org.uk/what-we-do/our-research/heart-statistics/heart-statistics-publications/}},
  note = {Accessed 7 Oct. 2019}
}
@article{Guccione1991,
author = {Guccione, J. M.  and McCulloch, A. D.  and Waldman, L. K. },
doi = {https://doi.org/10.1115/1.2894084},
journal = {J. Biomech. Eng.},
number = {1},
pages = {42--55},
title = {{P}assive material properties of intact ventricular myocardium determined from a cylindrical model},
volume = {113},
year = {1991}
}
@article{Sobol2001,
author = {Sobol', Ilya Meyerovich},
doi = {https://doi.org/10.1016/S0378-4754(00)00270-6},
journal = {Math. Comput. Simulat.},
number = {1},
pages = {271--280},
title = {Global sensitivity indices for nonlinear mathematical models and their Monte Carlo estimates},
volume = {55},
year = {2001}
}
@article{Herman2017,
author = {Jon Herman and Will Usher},
doi = {https://doi.org/10.21105/joss.00097},
journal = {The Journal of Open Source Software},
number = {9},
publisher = {The Open Journal},
title = {{SALib}: An open-source Python library for Sensitivity Analysis},
volume = {2},
year = {2017}
}
@article{Niederer2019,
author = {Niederer, Steven A. and Campbell, Kenneth S. and Campbell, Stuart G.},
doi = {https://doi.org/10.1016/j.yjmcc.2018.11.015},
journal = {J. Mol. Cell. Cardiol.},
pages = {11--19},
title = {A short history of the development of mathematical models of cardiac mechanics},
volume = {127},
year = {2019}
}
@article{Loewe2015,
   Author={Loewe, A.  and Wilhelms, M.  and Schmid, J.  and Krause, M. J.  and Fischer, F.  and Thomas, D.  and Scholz, E. P.  and Dossel, O.  and Seemann, G.},
   Title={{P}arameter {E}stimation of {I}on {C}urrent {F}ormulations {R}equires {H}ybrid {O}ptimization {A}pproach to {B}e {B}oth {A}ccurate and {R}eliable}},
   Journal={Front Bioeng Biotechnol},
   Year={2015},
   Volume={3},
   Pages={209}
}
@article{Dokos2004,
   Author="Dokos, S.  and Lovell, N. H. ",
   Title="{{P}arameter estimation in cardiac ionic models}",
   Journal="Prog. Biophys. Mol. Biol.",
   Year="2004",
   Volume="85",
   Number="2-3",
   Pages="407--431"
}
@article{Groenendaal2015,
   Author="Groenendaal, W.  and Ortega, F. A.  and Kherlopian, A. R.  and Zygmunt, A. C.  and Krogh-Madsen, T.  and Christini, D. J. ",
   Title="{{C}ell-specific cardiac electrophysiology models}",
   Journal="PLoS Comput. Biol.",
   Year="2015",
   Volume="11",
   Number="4",
   Pages="e1004242",
   Month="Apr"
}
@article{Sarkar2010,
   Author="Sarkar, A. X.  and Sobie, E. A. ",
   Title="{{R}egression analysis for constraining free parameters in electrophysiological models of cardiac cells}",
   Journal="PLoS Comput. Biol.",
   Year="2010",
   Volume="6",
   Number="9",
   Pages="e1000914",
   Month="Sep"
}
@article{Johnstone2016,
   Author="Johnstone, R. H.  and Chang, E. T. Y.  and Bardenet, R.  and de Boer, T. P.  and Gavaghan, D. J.  and Pathmanathan, P.  and Clayton, R. H.  and Mirams, G. R. ",
   Title="{{U}ncertainty and variability in models of the cardiac action potential: {C}an we build trustworthy models?}",
   Journal="J. Mol. Cell. Cardiol.",
   Year="2016",
   Volume="96",
   Pages="49--62",
   Month="07"
}
@article{Wang2009,
title = {Modelling passive diastolic mechanics with quantitative MRI of cardiac structure and function},
journal = {Med. Image. Anal.},
volume = {13},
number = {5},
pages = {773--784},
year = {2009},
note = {Includes Special Section on the 12th International Conference on Medical Imaging and Computer Assisted Intervention},
doi = {https://doi.org/10.1016/j.media.2009.07.006},
author = {Vicky Y. Wang and H.I. Lam and Daniel B. Ennis and Brett R. Cowan and Alistair A. Young and Martyn P. Nash}
}

@article{Xi2013,
title = {The estimation of patient-specific cardiac diastolic functions from clinical measurements},
journal = {Med. Image. Anal.},
volume = {17},
number = {2},
pages = {133--146},
year = {2013},
doi = {https://doi.org/10.1016/j.media.2012.08.001},
author = {Jiahe Xi and Pablo Lamata and Steven Niederer and Sander Land and Wenzhe Shi and Xiahai Zhuang and Sebastien Ourselin and Simon G. Duckett and Anoop K. Shetty and C. Aldo Rinaldi and Daniel Rueckert and Reza Razavi and Nic P. Smith}
}

@article{Pathmanathan2013,
title = {Ensuring reliability of safety-critical clinical applications of computational cardiac models},
journal = {Front. Physiol.},
volume = {4},
pages = {358},
year = {2013},
doi = {10.3389/fphys.2013.00358},
author = {Pathmanathan, Pras and Gray, Richard}
}

@article{Sher2013,
title = {A local sensitivity analysis method for developing biological models with identifiable parameters: Application to cardiac ionic channel modelling},
journal = {Future Generation Computer Systems},
volume = {29},
number = {2},
pages = {591--598},
year = {2013},
doi = {https://doi.org/10.1016/j.future.2011.09.006},
author = {Anna A. Sher and Ken Wang and Andrew Wathen and Philip John Maybank and Gary R. Mirams and David Abramson and Denis Noble and David J. Gavaghan}
}

@article{Pathmanathan2019,
title = {Comprehensive Uncertainty Quantification and Sensitivity Analysis for Cardiac Action Potential Models},
journal = {Frontiers in Physiology},
volume = {10},
pages = {721},
year = {2019},
doi = {10.3389/fphys.2019.00721},
author = {Pathmanathan, Pras and Cordeiro, Jonathan M. and Gray, Richard A.}
}

@misc{Asme2019,
title = {Assessing Credibility of Computational Modeling through Verification \& Validation},
url = {https://www.asme.org/codes-standards/find-codes-standards/v-v-40-assessing-credibility-computational-modeling-verification-validation-application-medical-devices},
journal = {ASME}
}

@Article{Holzapfel2009,
   Author = {Holzapfel, G. A.  and Ogden, R. W.},
   Title = "{{C}onstitutive modelling of passive myocardium: a structurally based framework for material characterization}",
   Journal = {Philos Trans A Math Phys Eng Sci},
   Year = {2009},
   Volume = {367},
   Number = {1902},
   Pages = {3445--3475},
   Month = {09}
}

@Article{Conti2009,
    author = {Conti, S. and Gosling, J. P. and Oakley, J. E. and O'Hagan, A.},
    title = "{Gaussian process emulation of dynamic computer codes}",
    journal = {Biometrika},
    volume = {96},
    number = {3},
    pages = {663--676},
    year = {2009},
    month = {06}
}
