# Supplementary material for: Predicting left ventricular contractile function via Gaussian process emulation in aortic-banded rats
Source: Philos Trans A Math Phys Eng Sci. 2020 May 25;378(2173):20190334. doi: 10.1098/rsta.2019.0334 (PMC7287330; doi:10.1098/rsta.2019.0334)
Supplement: text_figures_tables.zip [file rsta20190334supp2.zip › rsta-2019-0334-File003/text_figures_tables/tables.tex]

% Table 1

\begin{table}
    \begin{tabular}{@{}lll@{}}
    \toprule
    \textbf{Parameter} & \textbf{Units} & \textbf{Definition} \\ \hline
    $p$ & $\SI{}{\kilo\pascal}$ & end-diastolic pressure \\
    $ap$ & $\SI{}{\kilo\pascal}$ & aortic pressure \\
    $z$ & $\SI{}{\mmHg\second\per\milli\litre}$ & aortic characteristic impedance in Windkessel model \\
    $c_1$ & $\SI{}{\kilo\pascal}$ & tissue stiffness in Guccione constitutive equation \\
    $ca_{50}$ & $\SI{}{\micro\Molar}$ & calcium sensitivity at resting sarcomere length \\
    $k_{\textrm{xb}}$ & $\SI{}{\per\milli\second}$ & binding rate in cross-bridge cycling equation \\
    $k_{\textrm{off}}$ & $\SI{}{\per\milli\second}$ & unbinding rate in $\textrm{Ca}^{2+}$-Troponin C cooperative binding equation \\
    $T_{\textrm{ref}}$ & $\SI{}{\kilo\pascal}$ & maximal cellular force in active tension development equation \\ \hline
    \end{tabular}
    \caption{Input parameters of the rat bi-ventricular heart mechanics model.}
    \label{tab:mechpars}
\end{table}

% Table 2

\begin{table}
    \begin{tabular}{@{}llllll@{}}
    \toprule
    \textbf{Label} & \textbf{Units}                         & \textbf{Definition}            & \textbf{Label} & \textbf{Units}                         & \textbf{Definition} \\ \hline
    EDV            & $\SI{}{\micro\liter}$                  & end-diastolic volume           & Tdiast         & $\SI{}{\milli\second}$                 & diastolic time \\
    ESV            & $\SI{}{\micro\liter}$                  & end-systolic volume            & PeakP          & $\SI{}{\kilo\pascal}$                  & peak pressure \\
    EF             & $\SI{}{\percent}$                      & ejection fraction              & Tpeak          & $\SI{}{\milli\second}$                 & time to peak pressure \\
    IVCT           & $\SI{}{\milli\second}$                 & isovolumetric contraction time & ESP            & $\SI{}{\kilo\pascal}$                  & end-systolic pressure \\
    ET             & $\SI{}{\milli\second}$                 & ejection time                  & maxdP          & $\SI{}{\kilo\pascal\per\milli\second}$ & max. pressure rise rate \\
    IVRT           & $\SI{}{\milli\second}$                 & isovolumetric relaxation time  & mindP          & $\SI{}{\kilo\pascal\per\milli\second}$ & max. pressure decay rate \\ \hline
    \end{tabular}
    \caption{Output features of the rat bi-ventricular heart mechanics model.}
    \label{tab:lvfeats}
\end{table}
